# Supplementary material for: Measuring the Pores’ Structure in P3HT Organic Polymeric Semiconductor Films Using Interface Electrolyte/Organic Semiconductor Redox Injection Reactions and Bulk Space-Charge
Source: Polymers (Basel). 2022 Aug 24;14(17):3456. doi: 10.3390/polym14173456 (PMC9460914; doi:10.3390/polym14173456)
Supplement: Supplementary file 1 [file polymers-14-03456-s001.zip]

Archive with 1 entries (1 files):
- polymers-1825136-supplementary.pdf
